# Supplementary material for: Elevated ambient temperature reduces fat storage through the FoxO-mediated insulin signaling pathway
Source: PLoS One. 2025 Feb 26;20(2):e0317971. doi: 10.1371/journal.pone.0317971 (PMC11864546; doi:10.1371/journal.pone.0317971)
Supplement: S2 File — (XLSX) [file pone.0317971.s002.xlsx]

## Sheet: F1A
Fig 1A
	Temp	Sex	TG-%	t-Test (p value)
1	24	M	100.416	0.00147873
2	24	M	84.0095
3	24	M	115.574
7	31	M	29.2613
8	31	M	28.1913
9	31	M	29.7963
4	24	F	283.029	1.14684e-05
5	24	F	275.539
6	24	F	303.359
10	31	F	34.968
11	31	F	44.063
12	31	F	29.2613

## Sheet: F1B
Fig 1B
		CG11198	CG3523	CG5887	CG6178	CG5295	CG11055	CG8522
Temperature	Sex	ACC	FASN	Desat 1	FACL	Brum	HSL	SREBP
24	M	1	1	1	1	1	1	1
24	M	1.07962	0.993938	1.015	1.02069	1.02448	1.02511	1.0639
24	M	1.30926	1.12699	1.18135	1.08622	1.09106	1.02982	1.13002
31	M	0.341769	0.419987	0.255332	0.487948	3.06613	0.641172	1.81958
31	M	0.39071	0.432022	0.299477	0.557453	3.34401	0.698871	2.03651
31	M	0.413799	0.50158	0.279717	0.588348	3.28008	0.776025	2.1039
t-test (P value)		0.00141616	0.000303497	0.00018849	0.000239674	1.56535e-05	0.00146065	0.000596419

## Sheet: F2B
Fig 2B
Temp	Sex	Feeding	InR	Foxo	Thor
24	M	Fed	1.09136	1.0553	1.10024
24	M	Fed	0.935478	1.0272	0.94135
24	M	Fed	0.973157	0.917502	0.958411
31	M	Fed	4.21767	1.5658	4.8567
31	M	Fed	3.47584	1.42054	4.29719
31	M	Fed	3.83913	1.35115	3.90405
24	M	Fasted	2.97551	1.63072	2.28404
24	M	Fasted	2.63114	1.42915	1.84905
24	M	Fasted	2.86864	1.47123	1.94356
31	M	Fasted	4.78788	1.79623	4.56129
31	M	Fasted	4.63535	1.75287	4.27606
31	M	Fasted	4.69153	1.54504	3.94411

## Sheet: F3
Fig 3
Temp	Sex	Ilp-1	Ilp-2	Ilp-3	Ilp-5	Ilp-6	Ilp-7	Ilp-8
24	M	1	1	1	1	1	1	1
24	M	0.878566	1.06031	1.26173	0.998853	1.00088	0.759785	0.92438
24	M	1.02669	0.991841	1.23158	1.00447	0.995106	1.01581	0.85603
31	M	0.984311	0.778506	1.58446	0.591002	0.589924	0.701217	1.40304
31	M	1.20747	0.881072	1.79389	0.666	0.801905	0.749785	1.40522
31	M	1.21431	0.986548	2.05378	0.873099	0.6265	0.98126	1.71889
t-test (p value)		0.131451	0.101272	0.0152702	0.0260603	0.00760058	0.393132	0.00670203

## Sheet: F6
Fig 6
Genotype	Temp	Sex	TG-%	t-test (p value)
Act5c>w1118	24	F	90.6507	0.0275039
	24	F	106.393
	24	F	97.4545
	24	F	105.502
	31	F	76.7382
	31	F	53.8165
	31	F	84.5038
	31	F	87.2019
w1118 > IRCA	24	F	73.5709	8.11746e-05
	24	F	76.1282
	24	F	73.0547
	24	F	76.5974
	31	F	35.2117
	31	F	37.9332
	31	F	46.3793
	31	F	49.265
Act5c>IRCA	24	F	46.4731	0.939226
	24	F	81.2427
	24	F	57.5469
	31	F	62.7318
	31	F	63.5999
	31	F	56.3738
w1118 >FoxOKD	24	F	110.734	0.000377175
	24	F	107.754
	24	F	114.534
	24	F	126.711
	31	F	81.2662
	31	F	75.7528
	31	F	82.1343
	31	F	67.5179
Act5c>FoxOKD	24	F	108.129	0.166038
	24	F	120.564
	24	F	103.742
	24	F	109.232
	31	F	113.549
	31	F	90.0407
	31	F	89.2196

## Sheet: S1 F
S1 Figure
		Blot-1 (Fig 5 Raw Image)					Blot-2 (Fig 5 image 2)					Blot-2 (Fig 5 image 2)					pAkt/tAkt
Ins	Temp	lane #	pAkt	tAkt	pAkt/tAkt		lane #	pAkt	tAkt	pAkt/tAkt		lane #	pAkt	tAkt	pAkt/tAkt		AVE	SD	tTEST
-	24	#1	3.03	28	0.108214		#1	6.63528	27.1774	0.244148		#3	4.8556	28.8804	0.168128		0.173497	0.0681254	0.711399
	31	#2	5.05	29	0.174138		#2	4.43847	26.3064	0.168722		#4	4.47653	19.4624	0.230009		0.190956	0.0339291
+	24	#3	53.57	22	2.435		#5	47.8816	22.4861	2.12938		#7	55.0542	31.6896	1.7373		2.10056	0.349744	0.184858
	31	#4	38.36	21	1.82667		#6	41.0446	24.0301	1.70805		#8	35.6137	19.9677	1.78357		1.77276	0.0600419

## Sheet: S2F
S2 Figure
Genotype	Temp	Sex	TG-%	t-test (p value)
Act5c>w1118	24	M	92.8018	0.000811608
	24	M	105.544
	24	M	105.299
	24	M	96.3549
	31	M	72.3404
	31	M	60.2719
	31	M	73.5656
	31	M	75.9548
w1118 > IRCA	24	M	54.7584	0.582561
	24	M	47.5295
	24	M	46.7944
	24	M	45.2628
	31	M	48.5097
	31	M	49.7962
	31	M	47.9583
	31	M	41.5871
Act5c>IRCA	24	M	21.1258	0.0157074
	24	M	23.6988
	24	M	29.151
	31	M	35.8285
	31	M	37.7889
	31	M	33.1943
w1118 >FoxOKD	24	M	41.7097	0.761952
	24	M	59.353
	24	M	58.0052
	31	M	46.9781
	31	M	46.1205
	31	M	59.1079
Act5c>FoxOKD	24	M	60.5782	0.14083
	24	M	59.598
	24	M	61.5584
	24	M	78.344
	31	M	55.9223
	31	M	57.944
	31	M	54.8809
	31	M	60.0881
